# Supplementary material for: The SET-Domain Protein SUVR5 Mediates H3K9me2 Deposition and Silencing at Stimulus Response Genes in a DNA Methylation–Independent Manner
Source: PLoS Genet. 2012 Oct 11;8(10):e1002995. doi: 10.1371/journal.pgen.1002995 (PMC3469426; doi:10.1371/journal.pgen.1002995)
Supplement: Table S1 — Table showing the upregulated genes in suvr5-1 mature leaves (over 4 fold and P<0.01). (XLS) [file pgen.1002995.s020.xls]

## Sheet: Hoja1
	Table showing the upregulated genes in suvr5-1 mature leaves (over 4 fold and P<0.01).
	suvr5-1
	gene	ratio to Col0	p_value
	AT2G14247	1447.95	0
	AT1G35183	1398.49	5e-10
	AT5G52471	874.17	0.00470173
	AT1G47395	782.894	0
	AT1G11545	593.432	0
	AT5G10430	483.604	0
	AT3G63088	473.908	0.0026824
	AT1G79170	468.332	1.85019e-05
	AT2G30760	461.257	0
	AT1G61563	442.942	0
	AT1G10640	367.744	0
	AT5G45880	350.269	0
	AT1G13609	340.465	5.5639e-06
	AT1G06080	293.668	0
	AT1G47400	285.857	3.0553e-06
	AT5G22570	269.372	0
	AT5G03552	251.017	0.000494791
	AT4G30180	244.265	2.99e-08
	AT1G54530	233.251	0.00028518
	AT1G75780	230.514	0
	AT1G04660	227.939	0
	AT2G30766	217.922	0
	AT1G72240	217.865	1.01617e-05
	AT3G48640	213.785	9.297e-07
	AT5G44578	211.746	3.12109e-05
	AT3G29370	210.524	3.12109e-05
	AT3G56500	209.202	0.0026824
	AT3G28310	207.335	0.00470173
	AT2G04450	204.963	0
	AT3G05890	203.936	0.00152447
	AT4G29740	196.389	0
	AT2G18010	190.822	0.00470173
	AT3G28840	189.007	0
	AT4G34810	187.775	0.00831532
	AT1G11740	181.891	0
	AT1G61566	180.618	9.37023e-05
	AT4G38400	180.128	2.9e-09
	AT4G31380	175.813	9.26e-08
	AT1G69050	175.625	0.00152447
	AT3G03830	167.51	0.000494791
	AT1G52830	162.066	3.0553e-06
	AT1G61280	156.252	0.00470173
	AT4G38820	149.396	0.00470173
	AT3G19350	146.624	0.000864374
	AT5G14360	141.276	0.00028518
	AT3G02410	137.398	9.7e-09
	AT4G24640	136.249	1.81735e-05
	AT2G36026	135.218	0.00152447
	AT5G50030	133.666	3.12109e-05
	AT4G38825	133.378	0.00470173
	AT1G62690	131.719	0.00028518
	AT3G46880	129.248	0.00831532
	AT1G68862	129.119	0.00470173
	AT5G66800	124.401	1.85019e-05
	AT5G40460	123.313	0.000494791
	AT3G06100	119.855	9.297e-07
	AT3G20450	118.695	0.00470173
	AT3G16670	116.93	0.00028518
	AT5G46960	114.769	0.0026824
	AT1G79960	112.453	9.37023e-05
	AT3G44220	107.079	0.000494791
	AT3G16980	106.061	0.00831532
	AT3G50280	104.602	1.6836e-06
	AT1G11120	104.575	1.85019e-05
	AT2G26400	101.898	0.00028518
	AT5G07550	99.521	0.00470173
	AT3G01700	99.1242	0.00152447
	AT2G13810	97.2516	5.19e-07
	AT2G41240	96.3103	0.00152447
	AT2G19000	94.9903	0.00470173
	AT3G01230	92.0272	0.0026824
	AT1G80555	90.6002	0.00470173
	AT1G80280	87.0149	0
	AT2G44740	86.2448	0
	AT5G20640	84.0725	0.000864374
	AT3G43430	84.0109	0.00470173
	AT1G76220	83.9019	0.00470173
	AT3G28780	83.1472	5.3e-09
	AT1G52530	81.8426	9.37023e-05
	AT2G23590	81.6249	0
	AT4G16162	78.5055	0.00470173
	AT3G12910	78.2393	0.00152447
	AT1G68330	77.7502	9.37023e-05
	AT4G28720	77.2859	5.5639e-06
	AT5G17220	76.8497	0.00831532
	AT3G56970	76.3867	0.0026824
	AT3G46490	75.1664	0.00152447
	AT4G29370	74.3997	0.000494791
	AT2G43140	74.3482	0.0026824
	AT4G36110	73.7608	0.00470173
	AT1G30040	70.6826	9.37023e-05
	AT1G29140	70.1675	0.00831532
	AT5G67210	69.9688	0.000494791
	AT5G25490	69.3526	0.00831532
	AT3G58120	68.9191	0
	AT1G02790	68.5339	0
	AT5G49330	68.4253	0.00028518
	AT5G45670	67.1983	9.37023e-05
	AT2G47030	67.0498	1.6836e-06
	AT3G04290	66.6136	9.37023e-05
	AT1G19250	65.5867	1.81735e-05
	AT1G23935	65.243	5.5639e-06
	AT3G53170	62.9409	0.000494791
	AT2G45580	62.498	5.40112e-05
	AT2G33760	62.4844	3.12109e-05
	AT3G03030	62.1329	1.81735e-05
	AT3G60710	62.0067	0.00831532
	AT3G42800	61.3243	0.0026824
	AT3G24360	60.7269	0.000494791
	AT3G55646	58.427	0.00831532
	AT5G66230	58.2418	0.000864374
	AT5G07780	58.0537	5.40112e-05
	AT3G11340	56.8881	0.000494791
	AT1G10550	55.9105	0.00831532
	AT4G30230	55.2381	0.00831532
	AT3G62060	54.6817	0.00028518
	AT1G66460	54.1219	0.000494791
	AT5G67020	53.3146	0.00152447
	AT5G08020	52.0907	0.000163307
	AT1G31690	51.375	5.40112e-05
	AT3G23740	48.8855	0.000163307
	AT5G02200	47.9529	0.00470173
	AT3G48160	47.6578	0.000494791
	AT4G36470	46.9437	0.00831532
	AT4G04840	45.8177	0
	AT1G06830	45.8174	0
	AT2G16750	44.6625	0
	AT5G64790	44.6414	0.00152447
	AT1G18860	44.2163	0.00470173
	AT1G73370	43.1498	1.01617e-05
	AT4G28780	42.0957	0
	AT5G55450	41.5823	0
	AT3G03702	41.1526	0.00831532
	AT3G24230	40.319	0.00831532
	AT1G03180	39.8348	0.00831532
	AT3G05730	39.2723	1e-10
	AT1G22330	38.5022	0
	AT3G62710	37.7329	0.000864374
	AT2G27140	37.7323	4e-10
	AT1G17700	37.7322	4e-10
	AT5G20870	37.367	0.00831532
	AT3G03700	35.5431	0.00831532
	AT1G03050	35.1663	0.0026824
	AT1G04800	34.4396	0
	AT1G60390	33.3004	0.0026824
	AT3G63470	33.2845	0.00831532
	AT4G24010	32.9948	0.000864374
	AT2G27402	32.8551	0
	AT5G20630	32.7269	0
	AT4G23150	32.7268	0
	AT5G07410	32.3418	0
	AT3G28790	31.5718	1.98e-08
	AT3G13277	30.8017	3.44e-08
	AT3G57240	30.6092	0
	AT4G34380	30.5422	0.00470173
	AT3G48100	30.0317	5.97e-08
	AT3G05140	29.2278	0.00831532
	AT5G07530	27.7216	3.192e-07
	AT5G54850	27.7215	3.192e-07
	AT5G62920	26.1814	9.985e-07
	AT3G03370	26.1814	9.985e-07
	AT1G02580	26.0639	0.00831532
	AT1G73860	25.8869	0.00028518
	AT3G53232	25.4114	1.7847e-06
	AT2G22821	24.6415	3.1867e-06
	AT3G20865	24.2562	0
	AT3G23240	23.8714	5.704e-06
	AT4G15660	23.8714	5.704e-06
	AT2G30890	23.8713	5.704e-06
	AT3G17130	23.8713	5.704e-06
	AT1G55570	23.1013	5.4578e-06
	AT1G05210	23.1012	5.4578e-06
	AT5G52950	22.7216	0.00470173
	AT3G47380	22.7163	0
	AT1G66960	22.6269	0.00831532
	AT1G06360	22.0746	0
	AT1G04040	21.7655	0
	AT4G16140	21.5613	1e-10
	AT3G07820	21.5611	1e-10
	AT3G07850	21.3046	0
	AT3G48080	21.2312	0
	AT4G14310	21.1539	0.00470173
	AT1G04470	21.0658	0.0026824
	AT3G28980	20.7912	2.61918e-05
	AT3G24515	20.7911	2.61918e-05
	AT2G47880	20.5987	0
	AT1G55330	20.0452	0
	AT1G35310	20.0212	4.44294e-05
	AT3G18630	20.0212	4.44294e-05
	AT3G14760	20.0212	4.44294e-05
	AT2G19670	20.0211	4.44294e-05
	AT1G58400	20.0211	4.44294e-05
	AT3G25780	20.0211	1.1e-09
	AT3G61930	20.0211	4.44294e-05
	AT2G24970	20.0211	4.44294e-05
	AT5G15230	19.859	0
	AT1G17610	19.8286	0
	AT5G02890	19.5077	0
	AT2G45760	19.2511	7.61198e-05
	AT3G14040	19.2511	0
	AT2G23270	19.2511	7.61198e-05
	AT3G13400	18.8661	3.1e-09
	AT4G23130	18.866	0
	AT3G18730	18.6893	0.000864374
	AT5G65970	18.481	0.000130535
	AT4G23140	17.711	0
	AT3G07010	17.606	0
	AT2G47040	17.5185	0
	AT2G42870	17.4029	0
	AT5G60800	17.2832	0
	AT3G22231	17.0615	0
	AT5G08000	16.941	0.00038155
	AT3G48490	16.941	0.00038155
	AT5G15853	16.9409	0.00038155
	AT5G47380	16.9409	0.00038155
	AT1G14440	16.9409	0.00038155
	AT1G78860	16.9409	0.00038155
	AT2G10940	16.6421	0
	AT3G28510	16.556	8.14e-08
	AT3G11210	16.4276	0
	AT1G04030	16.379	0
	AT2G44580	16.171	0.000652161
	AT4G22010	15.9609	0
	AT1G58225	15.7308	0
	AT5G55460	15.6319	0
	AT5G02580	15.4009	0.0011191
	AT5G02540	15.4009	0
	AT3G60720	15.4009	0.0011191
	AT4G37770	15.4009	0.0011191
	AT5G26700	15.4008	0.0011191
	AT2G47780	15.4008	0.0011191
	AT5G41160	15.4008	0.0011191
	AT1G13470	15.4008	0
	AT5G61720	14.6309	0.0019296
	AT1G09080	14.6308	7.395e-07
	AT4G14305	14.6308	0.0019296
	AT1G24520	14.6308	0.0019296
	AT4G12730	14.5304	0
	AT1G74670	14.3143	0
	AT2G20142	14.1175	1.2e-09
	AT3G57690	14.1174	1.2e-09
	AT5G52760	13.957	0
	AT2G20835	13.8608	0.00192232
	AT3G03850	13.8608	2.0823e-06
	AT3G26110	13.8608	0.00192232
	AT4G18970	13.7208	0
	AT3G03820	13.6041	0
	AT3G07195	13.6041	3.6e-09
	AT5G24580	13.2191	0
	AT5G11470	13.0908	5.8839e-06
	AT2G31270	13.0908	5.8839e-06
	AT5G67450	13.0908	0.00312427
	AT1G30730	13.0907	0.00312427
	AT2G25220	13.0907	0.00312427
	AT4G13370	13.0907	0.00312427
	AT3G12710	13.0907	0
	AT3G57160	13.0907	0.00312427
	AT5G13930	12.9158	0
	AT5G25980	12.8538	0
	AT5G12940	12.8423	0
	AT3G11402	12.7057	9.9488e-06
	AT3G50890	12.7057	9.9488e-06
	AT1G68870	12.7057	9.9488e-06
	AT1G30282	12.6287	0
	AT5G47500	12.5774	3.22e-08
	AT5G55730	12.3849	0
	AT4G29020	12.3574	0
	AT2G46040	12.3207	1.66627e-05
	AT3G24900	12.3207	0.00505934
	AT3G06868	12.3207	0
	AT5G01360	12.3207	0.00505934
	AT2G47010	12.3207	0.00505934
	AT1G35540	12.3207	0.00505934
	AT2G45800	12.3207	1.66627e-05
	AT5G56610	12.3207	5.62e-08
	AT3G59550	12.3207	0.00505934
	AT1G64760	12.3207	1e-10
	AT4G24275	12.2106	0
	AT5G65080	12.1924	0
	AT5G18050	12.1667	0
	AT5G64520	12.064	5.57e-08
	AT4G37450	12.0127	0
	AT2G30424	11.8587	0
	AT3G06870	11.7046	0
	AT4G33925	11.5507	0.00827719
	AT2G32990	11.5507	4.75006e-05
	AT4G39404	11.5507	0.00827719
	AT2G15400	11.5507	0.00827719
	AT5G25910	11.5507	0.00827719
	AT3G12220	11.5507	0.00827719
	AT4G25420	11.5506	0.00827719
	AT4G14390	11.5506	0.00827719
	AT1G48870	11.5506	0.00827719
	AT4G23210	11.5506	0.00827719
	AT4G39250	11.5506	0.00827719
	AT1G33930	11.5506	1.539e-07
	AT3G26770	11.5506	0.00827719
	AT3G48290	11.5506	1.539e-07
	AT1G75720	11.5506	0.00827719
	AT5G44575	11.5506	0.00827719
	AT2G32680	11.4026	0
	AT2G33570	11.3967	0
	AT5G65390	11.3582	0
	AT3G54120	11.3581	1.3e-09
	AT1G17090	11.3581	1.3e-09
	AT4G39830	11.294	2.566e-07
	AT1G69720	11.294	0
	AT5G22520	11.2426	0
	AT4G22753	11.2084	0
	AT5G24530	11.1991	0
	AT5G42860	11.1656	8.1025e-05
	AT4G28190	11.1656	0
	AT5G54670	11.1656	8.1025e-05
	AT3G60540	11.1656	0
	AT3G01270	11.1656	8.1025e-05
	AT3G15540	10.9907	0
	AT1G33610	10.9089	0
	AT3G06370	10.7806	7.195e-07
	AT5G45000	10.7806	0.000137946
	AT1G29520	10.7806	0
	AT3G28750	10.7806	0
	AT4G34790	10.7806	0
	AT2G47050	10.7806	6.8e-09
	AT1G65060	10.7806	0.000137946
	AT1G02950	10.7806	0.000137946
	AT3G28830	10.6266	1e-10
	AT3G47540	10.4845	0
	AT2G42380	10.4384	0
	AT1G02400	10.3956	0.000234992
	AT3G07520	10.3956	1.11e-08
	AT1G16420	10.2673	2.0321e-06
	AT5G42830	10.2673	2.0321e-06
	AT2G46400	10.2031	1.84e-08
	AT5G01015	10.1817	0
	AT2G20750	10.0106	3.4238e-06
	AT2G16060	10.0106	0
	AT4G04700	10.0106	0.000229547
	AT5G64810	10.0106	3.4238e-06
	AT3G08770	10.0106	3.4238e-06
	AT3G16240	9.87961	0
	AT3G21950	9.81806	5.11e-08
	AT2G29980	9.78789	0
	AT5G64490	9.75391	5.7736e-06
	AT5G44568	9.75389	0
	AT3G21460	9.75388	0
	AT5G07720	9.75385	5.7736e-06
	AT1G22690	9.7144	0
	AT5G39320	9.66834	0
	AT4G33270	9.62555	0.000371807
	AT3G55580	9.62548	0.000371807
	AT1G20190	9.57304	0
	AT1G24170	9.40551	0
	AT3G25010	9.39453	0
	AT1G04520	9.39452	2.2e-09
	AT5G18470	9.34553	0
	AT5G50820	9.24053	0.000600271
	AT5G08640	9.24052	0.000600271
	AT1G16220	9.24052	0.000600271
	AT4G13560	9.24052	3.6e-09
	AT3G12610	9.16008	0
	AT4G23220	9.0205	0
	AT1G33811	8.99734	0
	AT5G14380	8.98384	2.7557e-05
	AT1G53700	8.98384	2.7557e-05
	AT1G56430	8.91963	0
	AT2G26020	8.8905	0
	AT5G61000	8.8555	0.000972338
	AT5G28237	8.85549	0.000972338
	AT5G10760	8.8282	0
	AT1G28480	8.79132	0
	AT3G22235	8.67313	0
	AT5G15780	8.53648	0
	AT4G34760	8.50255	0
	AT2G14900	8.47053	0
	AT1G30900	8.4705	1.9308e-06
	AT1G11070	8.47048	4.28359e-05
	AT5G26690	8.47047	4.66e-08
	AT1G02450	8.47047	1.9308e-06
	AT2G34010	8.47047	0.00157933
	AT4G12840	8.47046	0.00157933
	AT1G52770	8.47045	0.00157933
	AT4G17030	8.3655	0
	AT2G31020	8.21378	6.9482e-05
	AT5G10620	8.16246	1.315e-07
	AT4G23820	8.11872	0
	AT1G33340	8.08545	0.00255261
	AT5G20710	8.08545	0.00255261
	AT3G02640	8.08545	0.00255261
	AT3G22400	8.08545	0.00255261
	AT4G32870	8.00844	2.219e-07
	AT2G24850	7.99986	0
	AT5G08240	7.95712	0
	AT5G24105	7.9571	0.000113218
	AT2G21540	7.95709	8.9e-09
	AT5G26170	7.9204	4e-10
	AT5G16170	7.89292	4.9906e-06
	AT4G34770	7.85443	2.139e-07
	AT2G14610	7.82177	0
	AT4G04221	7.81042	6e-10
	AT4G34160	7.70046	0.00410555
	AT3G54750	7.70046	0.000183445
	AT2G01740	7.70045	0.00410555
	AT5G44635	7.70043	0.00410555
	AT3G29280	7.70043	0.00410555
	AT4G27360	7.70043	0.000183445
	AT1G47210	7.70043	3.456e-07
	AT3G25730	7.70041	0.00410555
	AT1G54450	7.70041	0.00410555
	AT5G50740	7.67342	0
	AT2G40610	7.66316	0
	AT2G18660	7.63198	0
	AT1G64640	7.60982	0
	AT4G11890	7.53542	0
	AT5G10320	7.50793	1.30308e-05
	AT1G26762	7.50792	1.30308e-05
	AT2G22890	7.44377	0.000297974
	AT5G01445	7.44374	0.000297974
	AT4G28310	7.44374	0.000297974
	AT2G47130	7.41757	0
	AT2G47930	7.35267	0
	AT3G48660	7.31542	0.006606
	AT3G01550	7.31541	0
	AT2G44790	7.3154	0.006606
	AT2G34340	7.31538	0.006606
	AT5G12260	7.21915	3e-10
	AT4G34950	7.20644	0
	AT5G48657	7.18708	1.032e-07
	AT1G69940	7.18708	0.000481256
	AT3G60290	7.18707	0
	AT2G20870	7.18707	0.000481256
	AT5G53820	7.18707	0.000481256
	AT2G42900	7.18707	1.032e-07
	AT4G26960	7.18706	0.000481256
	AT5G19830	7.18705	0.000481256
	AT5G54970	7.1614	0
	AT5G13140	7.1054	0
	AT3G01316	7.0844	2.4231e-06
	AT1G11850	7.02332	0
	AT1G76160	7.00664	0
	AT5G15350	6.97569	0
	AT3G04220	6.93041	0.000773322
	AT3G22930	6.9304	0.000773322
	AT3G15560	6.9304	5.53366e-05
	AT3G51970	6.93039	5.53366e-05
	AT3G55500	6.93039	0
	AT4G29360	6.93039	1.3e-09
	AT3G11010	6.93039	0
	AT5G40080	6.93039	0.000773322
	AT1G02690	6.93038	0.000773322
	AT5G17160	6.93037	0.000773322
	AT1G24020	6.88226	0
	AT3G58850	6.86619	0
	AT1G72970	6.84483	0
	AT2G40750	6.84152	0
	AT3G58100	6.82039	3.09e-08
	AT3G62170	6.82038	3.09e-08
	AT5G18430	6.77638	6.4288e-06
	AT4G10500	6.75927	2e-10
	AT1G35710	6.71037	0
	AT1G14170	6.69938	0
	AT3G09780	6.67373	0.00125689
	AT3G56570	6.67372	0.00125689
	AT2G28085	6.67371	0.00125689
	AT3G54560	6.65537	0
	AT5G05250	6.6363	0
	AT5G63180	6.58285	0
	AT5G03350	6.58039	0
	AT4G37240	6.57746	0
	AT5G15600	6.54536	0.000147027
	AT4G11290	6.54536	0.000147027
	AT5G59870	6.53294	0
	AT2G41170	6.46836	1e-10
	AT3G28180	6.45592	0
	AT1G63260	6.43536	0
	AT3G55005	6.37036	0
	AT5G25250	6.34371	0
	AT4G32800	6.33804	0
	AT1G72230	6.31436	2e-10
	AT1G76090	6.27034	0
	AT1G14290	6.21738	0
	AT5G19240	6.17624	0
	AT1G05370	6.16036	0.00323626
	AT3G53380	6.16036	0.000384779
	AT5G26220	6.16035	0.000384779
	AT1G75150	6.16035	0.00323626
	AT3G62160	6.16035	0.000384779
	AT3G43720	6.16035	0
	AT2G38810	6.16035	0.000384779
	AT5G09800	6.16034	0.00323626
	AT1G10770	6.16034	0.000384779
	AT2G16250	6.16034	3.97e-08
	AT4G37290	6.16034	0.00323626
	AT5G24200	6.16033	3.1533e-06
	AT3G06020	6.16033	0.00323626
	AT1G02360	6.16033	0.00323626
	AT2G18270	6.16032	0.00323626
	AT2G34770	6.13552	0
	AT2G04780	6.08699	0
	AT5G42530	6.08465	0
	AT1G22590	6.02526	0
	AT5G48900	6.01365	0
	AT2G21140	6.00632	4.30035e-05
	AT4G24570	5.99191	0
	AT2G36050	5.98925	0
	AT4G02060	5.98922	1.13e-08
	AT1G12080	5.9882	0
	AT5G42880	5.96785	0.000375644
	AT4G02040	5.96783	0.000375644
	AT2G38480	5.96782	0.000375644
	AT2G28460	5.90369	0.00320243
	AT1G23530	5.90368	0.00320243
	AT5G15581	5.90367	0.00320243
	AT5G48670	5.90367	0.00320243
	AT3G54930	5.90365	0.00320243
	AT1G03870	5.86517	0
	AT5G44390	5.83033	0
	AT5G39670	5.83033	0
	AT1G30280	5.82345	0
	AT4G22300	5.81032	6e-10
	AT3G57630	5.80494	0
	AT2G06850	5.78133	0
	AT2G21850	5.77534	1.23823e-05
	AT3G02680	5.77534	0.00058417
	AT3G23010	5.77533	1.23823e-05
	AT4G03450	5.77531	0.00058417
	AT2G46330	5.77339	0
	AT5G51560	5.74571	0
	AT4G38850	5.73255	4.67e-08
	AT5G07030	5.73255	4.67e-08
	AT2G25420	5.69834	0.000106636
	AT3G49620	5.69832	0.000106636
	AT3G44260	5.67104	0
	AT3G25882	5.6598	0
	AT1G48480	5.65303	0
	AT4G39010	5.647	0.00493209
	AT4G15700	5.64699	1.94282e-05
	AT5G07430	5.64699	0.00493209
	AT5G24780	5.64698	7.52e-08
	AT3G11000	5.64698	0.00493209
	AT1G13650	5.60328	0
	AT1G17430	5.59563	0
	AT3G23120	5.58283	3e-10
	AT1G74453	5.58282	0.000908593
	AT3G53680	5.58281	0.000908593
	AT4G05120	5.58279	0.000908593
	AT1G29660	5.57535	0
	AT4G23810	5.56532	0
	AT2G29130	5.54433	0.000167812
	AT1G76610	5.5443	0.000167812
	AT2G35650	5.53031	2.5e-09
	AT5G27490	5.51864	3.06487e-05
	AT1G12420	5.4603	3.9e-09
	AT5G23820	5.45446	7e-10
	AT2G30010	5.40569	0
	AT3G22670	5.39031	0.00762666
	AT5G09420	5.39031	0.00762666
	AT3G50120	5.39031	0.00762666
	AT3G23730	5.3903	1.6908e-06
	AT1G02350	5.3903	0.00762666
	AT3G07420	5.39029	0.00141933
	AT3G26680	5.39029	4.83261e-05
	AT5G52930	5.39029	0.00141933
	AT2G39300	5.39029	0.00762666
	AT5G58940	5.33107	3e-10
	AT5G10390	5.32335	0
	AT2G04495	5.29405	2.7108e-06
	AT3G03450	5.28763	0
	AT2G21650	5.26871	0
	AT1G73602	5.2628	0
	AT4G14750	5.26196	7.66923e-05
	AT1G73600	5.25646	0
	AT5G60950	5.25639	0
	AT4G14380	5.2363	0.000411402
	AT4G01580	5.23629	0.000411402
	AT5G60900	5.23628	0
	AT3G05800	5.22619	0
	AT4G11000	5.22531	1e-10
	AT2G27970	5.21917	4.784e-07
	AT1G16820	5.19779	0.00220846
	AT2G46120	5.19779	0.00220846
	AT3G13520	5.18569	0
	AT5G02760	5.1856	0
	AT4G14365	5.17027	0
	AT3G46090	5.13362	0.000121408
	AT1G08160	5.13361	0.000121408
	AT1G50010	5.13219	0
	AT5G26000	5.11554	0
	AT4G01250	5.11529	2e-10
	AT3G53190	5.1103	3.86e-08
	AT1G03850	5.11027	3.86e-08
	AT3G16370	5.108	0
	AT5G13320	5.09414	0
	AT1G10340	5.09413	2.1e-09
	AT1G65486	5.09413	2.1e-09
	AT5G19730	5.08229	2.112e-07
	AT3G28340	5.08229	0.000641749
	AT4G29240	5.08228	0.000641749
	AT1G61170	5.06945	0
	AT3G57260	5.06708	0
	AT2G25510	5.06668	0
	AT4G19050	5.06028	3.60386e-05
	AT2G13610	5.04806	0
	AT5G49170	5.02793	0
	AT4G12420	5.01119	0
	AT1G26810	5.00529	0.00339046
	AT3G53650	5.00529	0.000191088
	AT2G05632	5.00528	0.00339046
	AT2G26360	5.00528	0.000191088
	AT1G67750	5.00528	0.00339046
	AT3G51290	5.00528	0.00339046
	AT5G54610	4.99286	0
	AT2G22170	4.96391	0
	AT4G31810	4.96251	1.8292e-06
	AT1G19376	4.9625	1.8292e-06
	AT2G14560	4.94259	0
	AT2G05160	4.9283	0.00100186
	AT2G35860	4.92424	0
	AT3G06770	4.91973	0
	AT1G73805	4.90903	1.00237e-05
	AT2G16245	4.90903	1.00237e-05
	AT4G26470	4.87694	0.000301033
	AT1G67400	4.87693	0.000301033
	AT4G34570	4.85126	8.262e-07
	AT1G15890	4.83025	2.434e-07
	AT4G12880	4.82456	0
	AT1G22740	4.82113	0
	AT1G62870	4.81278	0.00520988
	AT1G29840	4.81277	1.54041e-05
	AT5G14230	4.81276	0.00520988
	AT3G27630	4.81275	0.00520988
	AT1G66940	4.78635	0
	AT1G14880	4.77501	0
	AT1G56540	4.77428	0.00156113
	AT2G14860	4.77427	0.00156113
	AT2G33330	4.76835	0
	AT1G12845	4.76027	0
	AT1G60590	4.74861	0.000297043
	AT2G27480	4.7486	0.000297043
	AT2G40670	4.73874	1.89e-08
	AT5G66920	4.73027	5.4e-09
	AT1G25450	4.72293	1.6e-09
	AT1G61260	4.7165	0
	AT2G17040	4.70826	0
	AT5G66005	4.70582	6.974e-06
	AT2G28940	4.69725	0
	AT1G66100	4.67768	0
	AT1G69530	4.64048	0
	AT2G41100	4.62868	0
	AT5G07110	4.62028	4.63e-08
	AT3G20420	4.62027	0.00241913
	AT1G47290	4.62027	3.6682e-05
	AT1G70710	4.62027	3.6682e-05
	AT1G76040	4.62026	4.63e-08
	AT2G28630	4.62026	0
	AT2G28950	4.62026	0
	AT2G34925	4.62025	0.000450995
	AT4G15620	4.62025	5.716e-07
	AT3G24612	4.62025	0.00241913
	AT5G01940	4.62025	0.00805918
	AT1G35210	4.62025	1.08781e-05
	AT4G01950	4.59826	0
	AT4G00400	4.58524	0
	AT1G80840	4.57972	0
	AT2G44300	4.56525	2.12e-08
	AT1G74440	4.55739	0
	AT4G18250	4.55427	0
	AT3G52370	4.55025	8.78e-07
	AT5G54490	4.5392	0
	AT1G28290	4.5347	1.68581e-05
	AT3G09940	4.53469	1.68581e-05
	AT4G32280	4.52965	5e-10
	AT2G40100	4.52928	0
	AT4G27720	4.52785	0
	AT4G23790	4.52784	0
	AT5G65360	4.52716	0
	AT3G56370	4.52089	0
	AT4G39570	4.51026	2.09e-08
	AT3G23840	4.51026	2.09e-08
	AT3G28956	4.51025	0.000196798
	AT3G50800	4.49192	0.000680122
	AT1G70985	4.49192	3.857e-07
	AT5G27300	4.49191	0.000680122
	AT1G67950	4.47586	2.5e-09
	AT4G02760	4.46626	0.00241154
	AT3G49540	4.46626	0.00241154
	AT5G07140	4.46626	0.00241154
	AT4G25315	4.46625	0.00241154
	AT2G24170	4.46624	0.00241154
	AT3G27060	4.45909	0
	AT4G40070	4.45525	3.19e-08
	AT5G11420	4.45475	0
	AT1G12380	4.44913	2.62137e-05
	AT5G52882	4.44353	0
	AT5G55380	4.44255	1.769e-07
	AT4G27270	4.42776	0
	AT5G18060	4.42775	6.042e-07
	AT2G39900	4.41025	0
	AT1G80850	4.40025	4.9e-08
	AT5G59970	4.40024	0
	AT3G04130	4.40023	0.000301964
	AT5G49215	4.39377	1.8e-09
	AT5G13740	4.38745	0
	AT4G14400	4.37359	0
	AT2G16660	4.36779	0
	AT1G51890	4.36359	2.57343e-05
	AT2G14115	4.36358	2.57343e-05
	AT5G54095	4.36357	0.00103472
	AT1G19380	4.36357	0
	AT1G35230	4.35075	1e-10
	AT4G35100	4.35048	0
	AT4G27280	4.35036	0
	AT5G66310	4.34524	7.52e-08
	AT1G09200	4.34413	0
	AT1G53520	4.33149	9.6e-09
	AT2G34150	4.31225	0.00359496
	AT5G39790	4.31224	0.00359496
	AT1G24260	4.31224	0.00359496
	AT3G06070	4.30778	0
	AT2G30150	4.30741	0
	AT5G03120	4.30433	0
	AT1G07135	4.30124	0
	AT4G25470	4.29025	0
	AT3G23530	4.28491	0
	AT3G08620	4.28337	1.5e-08
	AT4G29310	4.28143	0
	AT1G17560	4.27802	3.88761e-05
	AT4G00290	4.27025	4.9818e-06
	AT1G17620	4.26089	0
	AT3G44735	4.25788	4.1e-09
	AT1G15175	4.23525	2.2658e-06
	AT5G25190	4.23524	0
	AT4G20940	4.23524	0.00157138
	AT1G20350	4.23523	2.2658e-06
	AT3G13437	4.23522	0.00157138
	AT5G10400	4.22536	0
	AT5G03760	4.21498	0
	AT1G04680	4.20706	0
	AT3G62630	4.20316	0
	AT4G27652	4.19674	2e-10
	AT4G35320	4.19245	2.8e-09
	AT5G25460	4.18114	0
	AT5G61600	4.16886	0
	AT4G18300	4.15824	0.00536721
	AT2G16850	4.15824	0.00536721
	AT2G31010	4.15824	0.00536721
	AT4G13395	4.15824	0.00536721
	AT4G13570	4.15823	1.228e-07
	AT5G17240	4.15822	0.00536721
	AT4G04220	4.14968	4.3e-09
	AT3G27360	4.14967	4.3e-09
	AT4G26070	4.14639	0
	AT4G25260	4.11393	0
	AT5G20450	4.1069	0.00237437
	AT5G46600	4.1069	8.9261e-05
	AT1G75490	4.1069	8.9261e-05
	AT1G13830	4.10689	0.00237437
	AT3G08600	4.10689	0
	AT1G66090	4.10688	0.00237437
	AT3G46320	4.08715	0
	AT1G03743	4.08714	1.4447e-06
	AT1G24147	4.0767	0
	AT4G35350	4.07669	2.28e-08
	AT5G18600	4.0751	0
	AT1G68238	4.07377	0
	AT5G54190	4.06413	0
	AT1G58590	4.06025	1e-10
	AT5G22700	4.06023	1.79002e-05
	AT1G10990	4.05555	1.845e-07
	AT1G24145	4.04894	0
	AT5G62500	4.04273	0.000312416
	AT1G63310	4.04272	0.000312416
	AT2G34300	4.02133	0
	AT1G08650	4.00817	0
	AT2G17900	4.00423	0.00805918
	AT1G18400	4.00423	2.781e-07
	AT2G45360	4.00422	0.00805918
	AT4G17310	4.00422	2.781e-07
	AT5G65920	4.00421	5.96748e-05
	AT3G51450	4.00421	1.9e-09
	AT2G20290	4.0042	0.00805918
	AT1G17140	4.00159	0
