# Supplementary material for: The SET-Domain Protein SUVR5 Mediates H3K9me2 Deposition and Silencing at Stimulus Response Genes in a DNA Methylation–Independent Manner
Source: PLoS Genet. 2012 Oct 11;8(10):e1002995. doi: 10.1371/journal.pgen.1002995 (PMC3469426; doi:10.1371/journal.pgen.1002995)
Supplement: Table S2 — Table showing the upregulated TEs in suvr5-1 mature leaves (over 4 fold and P<0.01). (XLS) [file pgen.1002995.s021.xls]

## Sheet: Hoja1
		Table showing the upregulated TEs in suvr5-1 mature leaves (over 4 fold and P<0.01).
		suvr5-1
		TE	ratio to Col0	p_value
		AT2TE09680	1783.85	0.000811659
		AT1TE97410	1209.83	0.00236345
		AT2TE50950	1123.42	0.000247556
		AT5TE30275	817.925	2.206e-07
		AT5TE11315	373.41	0.000811659
		AT1TE93275	20.1751	0
		AT2TE18115	14.2625	0
		AT1TE71840	14.2458	5.55304e-05
		AT4TE10630	13.0907	0.00026029
		AT1TE57410	11.1656	0.0035376
		AT4TE57470	11.1656	0.0035376
		AT2TE86520	10.3528	0
		AT4TE67650	10.0106	0
		AT2TE25440	6.06411	0
		AT1TE25675	5.90367	0.00034095
		AT1TE04840	5.37614	0
		AT1TE04835	4.96259	0
		AT2TE61100	4.44494	0
		AT2TE64130	4.29025	1.1e-09
		AT5TE58950	3.21768	0
