# Supplementary material for: The SET-Domain Protein SUVR5 Mediates H3K9me2 Deposition and Silencing at Stimulus Response Genes in a DNA Methylation–Independent Manner
Source: PLoS Genet. 2012 Oct 11;8(10):e1002995. doi: 10.1371/journal.pgen.1002995 (PMC3469426; doi:10.1371/journal.pgen.1002995)
Supplement: Table S3 — Table showing the upregulated genes in ldl1 ldl2 mature leaves (over 4 fold and P<0.01) and the subset of those in common with suvr5-1 (270 genes). (XLS) [file pgen.1002995.s022.xls]

## Sheet: Hoja1
	Table showing the upregulated genes in ldl1 ldl2 mature leaves (over 4 fold and P<0.01).
	ldl1ldl2
	gene	ratio to Col0	p_value							subset of genes upregulated in suvr5-1 and ldl1 ldl2
	AT1G35183	2486.87	0							AT1G35183
	AT3G11340	1132.57	0							AT5G52471
	AT2G04450	1103.83	0							AT1G47395
	AT5G52471	1095.78	0.00131325							AT1G11545
	AT3G14475	1082.55	7.7261e-06							AT2G30760
	AT3G56500	693.064	2e-10							AT1G61563
	AT3G57460	658.118	0							AT5G45880
	AT5G22570	595.516	0							AT5G22570
	AT5G46871	552.695	7.7261e-06							AT1G04660
	AT3G48640	535.968	0							AT2G30766
	AT2G13810	463.246	0							AT3G48640
	AT5G43410	409.537	2.974e-07							AT3G56500
	AT1G47395	399.204	1.0977e-06							AT2G04450
	AT4G21840	387.645	0							AT4G29740
	AT5G65609	374.936	0.00460702							AT1G11740
	AT2G30760	372.593	0							AT4G38400
	AT1G66460	363.159	0							AT4G31380
	AT1G07500	332.67	0.00246644							AT1G52830
	AT1G18860	332.556	0			overlap of 270 genes!				AT4G38820
	AT1G79170	317.993	0.00131325			0.3457				AT3G19350
	AT1G73325	298.359	5.7e-09							AT4G24640
	AT3G13610	275.101	0							AT5G50030
	AT5G36925	269.635	0.000367977							AT4G38825
	AT2G14247	230.074	5.38885e-05							AT1G68862
	AT3G52748	228.901	0.000194434							AT3G06100
	AT1G19250	228.77	0							AT3G44220
	AT4G37010	222.77	4.15e-08							AT3G50280
	AT4G30230	213.496	2e-10							AT2G26400
	AT5G09290	212.162	0							AT3G01700
	AT3G50280	210.729	0							AT1G80280
	AT3G02240	208.788	0.000194434							AT2G44740
	AT4G29740	207.812	0							AT3G43430
	AT1G72240	207.555	2.82854e-05							AT2G23590
	AT5G10430	207.387	2.974e-07							AT3G12910
	AT5G11990	194.21	0.000102755							AT1G30040
	AT5G64890	192.253	5.38885e-05							AT5G67210
	AT1G61160	187.521	2.82854e-05							AT3G58120
	AT2G43140	186.395	8.02e-08							AT1G02790
	AT5G55450	180.021	0							AT2G47030
	AT3G28510	175.679	0							AT3G55646
	AT1G65360	174.029	2.82854e-05							AT1G66460
	AT2G24850	169.082	0							AT5G02200
	AT2G17055	166.942	0.00460702							AT4G36470
	AT1G13609	164.146	0.00856932							AT4G04840
	AT5G40460	163.668	5.38885e-05							AT1G06830
	AT1G66960	163.089	0							AT5G55450
	AT2G30766	160.556	0							AT3G05730
	AT5G53110	155.292	5.38885e-05							AT1G04800
	AT2G28210	152.549	5.38885e-05							AT2G27402
	AT5G48290	147.809	1.48064e-05							AT4G23150
	AT2G36026	146.899	0.00131325							AT5G07410
	AT4G18430	146.03	7.7261e-06							AT3G13277
	AT5G44578	144.779	0.00246644							AT3G57240
	AT5G02220	141.763	0.00856932							AT3G48100
	AT1G04645	138.893	0.00460702							AT5G54850
	AT4G36470	132.401	1.541e-07							AT5G62920
	AT1G11545	132.245	1.0977e-06							AT3G53232
	AT4G25070	131.949	0							AT3G23240
	AT2G39410	130.443	4.0474e-06							AT2G30890
	AT3G07600	129.053	0.000367977							AT3G17130
	AT4G23150	124.519	0							AT1G06360
	AT5G44460	123.435	0.000367977							AT1G04040
	AT1G57560	122.077	7.7261e-06							AT4G16140
	AT4G11070	121.802	2.82854e-05							AT3G07820
	AT1G02230	121.174	7.7261e-06							AT3G07850
	AT3G44326	120.727	1.0977e-06							AT3G48080
	AT2G26400	120.635	0.000102755							AT2G47880
	AT2G39530	119.953	0.000367977							AT1G55330
	AT3G06100	119.156	2.1104e-06							AT2G19670
	AT3G44220	118.435	0.000367977							AT1G58400
	AT1G76470	112.936	0							AT3G25780
	AT1G60970	112.321	0.000367977							AT5G15230
	AT4G05240	105.01	0.00856932							AT1G17610
	AT4G30180	104.98	0.00246644							AT3G14040
	AT3G12910	104.613	0.000194434							AT3G13400
	AT4G30640	103.271	0.000367977							AT4G23130
	AT1G31690	101.2	3e-09							AT3G18730
	AT3G57240	100.629	0							AT4G23140
	AT5G07780	100.494	4.15e-08							AT3G07010
	AT5G67120	99.0092	0.00131325							AT2G47040
	AT5G67210	98.0264	2.82854e-05							AT2G42870
	AT3G16670	97.7166	0.00246644							AT5G60800
	AT5G11210	97.6965	1e-10							AT3G22231
	AT1G09080	97.0091	0							AT5G08000
	AT5G24110	96.7813	1.48064e-05							AT2G10940
	AT4G36620	95.6948	0.00460702							AT3G28510
	AT5G64110	95.4486	1.48064e-05							AT1G04030
	AT2G01818	95.3342	0.000695584							AT4G22010
	AT2G33850	94.7	0.000367977							AT1G58225
	AT4G34580	94.6792	0							AT5G55460
	AT3G43250	91.484	0.00460702							AT5G02580
	AT4G08910	91.393	0.00246644							AT3G60720
	AT3G25780	88.3217	0							AT4G37770
	AT1G04660	87.1708	5.38885e-05							AT5G26700
	AT1G30850	87.0597	0.000102755							AT1G13470
	AT2G37720	85.8943	7.7261e-06							AT1G24520
	AT5G57500	85.1543	0.000194434							AT4G12730
	AT4G04540	85.058	1.541e-07							AT1G74670
	AT4G13410	85.0225	4.0474e-06							AT2G20142
	AT4G16807	82.7993	5.38885e-05							AT3G57690
	AT3G21520	78.1863	0							AT5G52760
	AT1G79960	77.5288	0.00460702							AT3G07195
	AT2G32550	75.7598	0.000367977							AT5G67450
	AT1G30370	74.5369	2.82854e-05							AT4G13370
	AT4G28380	74.2565	0.000695584							AT3G12710
	AT1G14860	71.8869	0.00131325							AT5G25980
	AT1G11120	71.0057	0.00131325							AT5G12940
	AT4G23140	70.2232	0							AT3G11402
	AT5G19880	69.9728	0.000695584							AT1G30282
	AT4G03270	68.62	0.00856932							AT3G06868
	AT5G11920	68.5338	0							AT5G56610
	AT2G29110	67.5686	0							AT1G64760
	AT5G20870	66.357	0.000102755							AT4G24275
	AT2G34940	65.8566	7.7261e-06							AT5G65080
	AT5G52330	63.8931	0.000194434							AT5G64520
	AT3G46490	62.8153	0.00856932							AT4G37450
	AT1G14260	62.3311	0.000695584							AT2G30424
	AT5G01700	62.1979	0.000695584							AT3G06870
	AT1G30040	62.0212	0.000695584							AT5G25910
	AT5G67450	61.7769	0							AT4G14390
	AT1G14540	61.4034	0.00246644							AT3G48290
	AT2G23590	60.8119	0							AT2G32680
	AT4G14390	60.8118	0							AT2G33570
	AT2G23270	59.8464	0							AT5G65390
	AT2G18660	59.6104	0							AT4G39830
	AT1G13530	59.2514	0.00460702							AT1G69720
	AT2G35150	58.8954	0.00460702							AT4G22753
	AT1G05550	58.5686	0.00246644							AT5G24530
	AT5G53700	58.0238	0.00856932							AT5G42860
	AT1G02580	57.1754	7.7261e-06							AT3G60540
	AT5G44990	56.752	0.00460702							AT3G01270
	AT2G21510	56.5338	0.00246644							AT3G15540
	AT3G44830	56.1942	5.38885e-05							AT1G33610
	AT4G26255	56.1483	0.00460702							AT2G47050
	AT1G13470	56.0658	0							AT3G28830
	AT1G35310	55.9855	0							AT3G47540
	AT5G27060	55.9854	0							AT2G42380
	AT4G36950	55.9854	0							AT1G02400
	AT1G02450	55.9853	0							AT3G07520
	AT4G13890	54.8529	0.000695584							AT5G42830
	AT1G13550	54.0261	0.00460702							AT2G46400
	AT1G75780	53.9382	0.000695584							AT2G16060
	AT1G62530	53.8185	0.00856932							AT4G04700
	AT5G45220	53.215	0.000695584							AT5G64810
	AT1G10640	52.82	0.00460702							AT5G44568
	AT4G23310	52.5426	7.7261e-06							AT1G24170
	AT1G30900	52.3656	0							AT3G25010
	AT4G23210	52.1243	0							AT5G18470
	AT1G80280	52.1243	0							AT4G13560
	AT1G28480	52.1242	0							AT4G23220
	AT5G60800	51.8739	0							AT5G14380
	AT4G24010	51.6997	1.48064e-05							AT5G28237
	AT5G64810	51.4809	0							AT5G10760
	AT2G45760	51.1592	0							AT1G28480
	AT5G03960	50.5624	0.00460702							AT3G22235
	AT3G04290	50.1009	0.00246644							AT1G30900
	AT3G48080	49.78	0							AT2G34010
	AT3G12220	49.2286	0							AT4G17030
	AT1G68330	48.7309	0.00856932							AT2G31020
	AT5G18360	48.4605	7.7261e-06							AT5G10620
	AT3G13600	48.034	0.000695584							AT3G22400
	AT3G01600	47.7242	0.00856932							AT4G32870
	AT5G26170	47.4358	0							AT2G24850
	AT2G46400	47.2981	0							AT5G08240
	AT1G35230	46.0433	0							AT5G26170
	AT5G42830	46.011	0							AT5G16170
	AT3G47540	45.7388	0							AT4G34770
	AT3G21500	45.3674	0							AT4G04221
	AT1G79400	45.0844	0.000102755							AT3G29280
	AT1G14080	44.8497	0.00131325							AT3G25730
	AT3G23240	44.4023	0							AT4G11890
	AT5G52800	44.1077	0.00246644							AT2G22890
	AT1G04800	43.6032	0							AT2G47130
	AT5G65500	43.4295	0.000194434							AT4G34950
	AT3G54270	43.3666	0.00246644							AT5G48657
	AT1G73860	43.2663	1.0977e-06							AT1G76160
	AT3G11480	42.4717	0							AT5G15350
	AT5G26690	41.8925	0							AT3G22930
	AT4G10500	41.5064	0							AT3G51970
	AT1G17750	40.5413	2e-10							AT3G11010
	AT3G47210	40.4161	0.00246644							AT2G40750
	AT4G39830	40.2195	0							AT3G62170
	AT1G71390	39.7297	0.000367977							AT1G35710
	AT5G54850	39.5758	3e-10							AT1G14170
	AT2G47030	39.0223	0.00131325							AT3G28180
	AT5G12920	38.6466	0.00856932							AT5G25250
	AT3G61930	38.6105	6e-10							AT4G32800
	AT1G47840	37.7348	0.00856932							AT5G19240
	AT3G11402	37.6454	0							AT3G53380
	AT5G44575	37.6452	1e-09							AT5G26220
	AT2G47130	37.2513	0							AT3G43720
	AT1G56060	37.1626	0							AT2G16250
	AT2G20142	37.0019	0							AT1G02360
	AT3G44800	36.7998	0.00856932							AT2G34770
	AT5G24530	36.2392	0							AT5G42530
	AT3G60540	36.1974	0							AT4G24570
	AT3G60470	36.1972	0							AT5G39670
	AT5G52760	36.0768	0							AT4G22300
	AT2G14610	36.019	0							AT3G57630
	AT5G45000	34.7496	0							AT3G44260
	AT3G07195	34.7494	0							AT3G25882
	AT3G09940	34.6423	0							AT3G11000
	AT3G25010	34.4278	0							AT1G17430
	AT5G08020	34.3667	0.00856932							AT3G23120
	AT4G11470	34.2895	0.00460702							AT4G23810
	AT3G51340	33.8814	0.00856932							AT1G76610
	AT3G09520	33.7842	1.31e-08							AT2G35650
	AT3G18730	33.677	2.1104e-06							AT5G23820
	AT3G11010	32.9569	0							AT3G22670
	AT4G11890	32.8879	0							AT3G26680
	AT2G16750	32.819	2.46e-08							AT5G58940
	AT5G26700	32.819	2.46e-08							AT2G04495
	AT2G14620	32.819	0							AT1G73602
	AT4G14310	32.636	0.000194434							AT4G14750
	AT3G23120	31.8538	0							AT1G73600
	AT3G53232	31.8538	4.63e-08							AT5G60900
	AT5G61740	31.8368	0.00131325							AT4G11000
	AT5G24200	31.532	0							AT2G46120
	AT3G24090	31.3711	0							AT4G14365
	AT3G25510	31.3711	0							AT3G46090
	AT3G25882	31.1296	0							AT4G01250
	AT3G48490	30.8885	8.72e-08							AT1G10340
	AT5G48657	30.8884	0							AT1G65486
	AT2G32680	30.7771	0							AT5G54610
	AT5G55460	30.6955	0							AT1G19376
	AT1G04730	30.4802	0.000695584							AT1G73805
	AT5G42860	30.4059	0							AT2G16245
	AT1G73370	30.29	0.000695584							AT1G22740
	AT1G57650	29.2843	0.00856932							AT1G56540
	AT4G14365	29.2061	0							AT1G61260
	AT3G23250	28.958	0							AT2G17040
	AT3G17130	28.958	3.037e-07							AT2G41100
	AT1G63245	28.958	3.037e-07							AT5G07110
	AT4G32870	28.958	0							AT3G20420
	AT1G17610	28.7167	0							AT1G76040
	AT3G57260	28.7077	0							AT3G24612
	AT4G23220	28.5443	0							AT4G01950
	AT5G18470	28.4314	0							AT1G80840
	AT3G13090	28.3461	1.48064e-05							AT2G44300
	AT5G25910	27.9927	5.667e-07							AT1G74440
	AT1G55740	27.7001	0.00460702							AT3G09940
	AT1G06830	27.5101	0							AT4G27720
	AT3G46090	27.3491	0							AT3G50800
	AT5G41160	27.0274	1.055e-06							AT1G67950
	AT3G24900	27.0274	1.055e-06							AT3G49540
	AT5G25260	26.8894	0							AT4G25315
	AT5G22520	26.2552	0							AT4G14400
	AT2G27140	26.0622	1.9606e-06							AT2G16660
	AT4G03450	26.0622	0							AT1G19380
	AT3G05730	25.0969	3.6427e-06							AT5G39790
	AT4G24026	25.0969	0							AT1G24260
	AT5G43910	24.1316	0							AT3G06070
	AT3G26770	24.1316	6.7319e-06							AT5G03120
	AT3G48630	24.1315	0							AT4G00290
	AT5G59810	24.1112	0.00856932							AT1G17620
	AT5G55820	23.8987	7.7261e-06							AT3G44735
	AT1G73805	23.6491	0							AT3G13437
	AT1G75040	23.6469	0							AT4G27652
	AT1G58225	23.3043	0							AT4G18300
	AT5G38250	23.1664	0							AT2G31010
	AT1G04600	23.1664	1.23895e-05							AT4G13395
	AT2G23010	23.1664	1.23895e-05							AT4G04220
	AT1G16420	23.1664	0							AT4G26070
	AT3G22400	23.1664	0							AT4G25260
	AT3G17690	22.9406	0.00856932							AT1G66090
	AT4G21070	22.7724	0.00460702							AT1G24147
	AT1G51860	22.5228	0							AT4G35350
	AT5G10760	22.2618	0							AT1G24145
	AT2G44740	22.2011	2.2816e-05							AT5G65920
	AT5G65280	22.2011	2.2816e-05							AT3G51450
	AT4G24030	22.2011	1e-10
	AT5G15853	22.2011	2.2816e-05
	AT4G23200	22.2011	2.2816e-05
	AT4G00700	22.1551	0
	AT5G44568	22.1092	0
	AT5G61730	22.0955	0.00856932
	AT4G04221	22.0632	0
	AT2G30770	21.9943	0
	AT1G14880	21.961	0
	AT5G65080	21.8792	0
	AT1G02400	21.7184	2e-10
	AT3G22231	21.3625	0
	AT2G25220	21.2359	4.19545e-05
	AT5G10140	21.2359	5e-10
	AT3G23510	21.2359	4.19545e-05
	AT5G22545	21.2358	5e-10
	AT5G08240	21.2358	0
	AT5G26220	20.9945	0
	AT1G35710	20.96	0
	AT1G06620	20.4851	0
	AT4G04500	20.4636	0
	AT3G60420	20.427	0
	AT4G17660	20.2706	1.6e-09
	AT2G32990	20.2706	1.6e-09
	AT1G34770	20.2705	7.64709e-05
	AT1G56120	20.2361	0
	AT2G35980	20.2016	0
	AT4G23810	20.1828	0
	AT1G69720	19.9488	0
	AT3G22235	19.9048	0
	AT2G44790	19.7879	2.9e-09
	AT2G04495	19.5466	0
	AT4G23130	19.5466	0
	AT4G29020	19.3053	0
	AT4G23280	19.3053	0.000139514
	AT2G30890	19.3053	0.000139514
	AT2G20980	19.3053	0.000139514
	AT5G28237	19.3053	5.4e-09
	AT2G15400	19.3053	0.000139514
	AT5G59580	19.3052	0.000139514
	AT3G07520	19.3052	0
	AT4G18250	19.2226	0
	AT4G23990	19.064	0
	AT1G51800	19.0295	0
	AT1G10340	19.0082	0
	AT5G03350	18.9418	0
	AT5G13930	18.5156	0
	AT5G60900	18.3786	0
	AT1G03710	18.3401	0.000252228
	AT4G21830	18.3401	0.000252228
	AT5G41180	18.34	0
	AT3G11000	18.34	0
	AT1G72000	18.3399	1.82e-08
	AT2G14560	18.3153	0
	AT3G01830	18.0183	0
	AT1G51890	17.9111	0
	AT5G61000	17.8574	3.36e-08
	AT5G02490	17.5975	0
	AT5G25980	17.5286	0
	AT2G40750	17.449	0
	AT3G60720	17.3748	0.000456512
	AT3G47380	17.3748	6.19e-08
	AT1G58400	17.3748	0.000456512
	AT4G04840	17.3747	6.19e-08
	AT2G47880	17.3747	0
	AT1G05210	17.3747	0.000456512
	AT1G09932	17.2943	0
	AT5G19240	17.2056	0
	AT1G33960	17.1817	0
	AT5G25250	17.1756	0
	AT5G16170	17.1334	0
	AT5G13320	17.1149	0
	AT1G21240	17.099	0
	AT1G02360	17.053	0
	AT3G44860	16.9745	0
	AT1G65484	16.8921	1.133e-07
	AT4G35180	16.5704	0
	AT1G61120	16.4603	0
	AT3G14740	16.4096	0.000821771
	AT1G72250	16.4095	0.000821771
	AT5G23160	16.4095	0.000821771
	AT4G38560	16.4095	0
	AT1G51850	16.4094	2.06e-07
	AT3G11210	16.0877	1e-10
	AT5G01900	15.9269	3.763e-07
	AT5G60950	15.9059	0
	AT1G65486	15.8897	0
	AT1G24147	15.5578	0
	AT5G54610	15.5532	0
	AT2G18690	15.5362	0
	AT2G43570	15.5079	0
	AT1G08050	15.4925	0
	AT1G47890	15.4443	3e-10
	AT1G76040	15.4443	0
	AT4G35970	15.4442	0.00147574
	AT1G78860	15.4442	0.00147574
	AT2G31020	15.4442	3e-10
	AT1G65610	15.4442	6.841e-07
	AT5G40780	15.4098	0
	AT4G22070	14.9617	1.2433e-06
	AT1G66570	14.9617	1.2433e-06
	AT1G04020	14.9616	1.2433e-06
	AT4G19970	14.8007	1e-09
	AT1G66090	14.6398	0
	AT3G51450	14.5272	0
	AT2G44580	14.479	0.0026239
	AT1G14440	14.479	0.0026239
	AT5G61070	14.479	0
	AT4G19380	14.479	0.0026239
	AT3G13277	14.479	0.0026239
	AT3G56870	14.4789	0.0026239
	AT5G20630	14.4222	0
	AT1G01560	14.3912	0
	AT1G24145	14.0431	0
	AT2G46210	13.9963	4.0671e-06
	AT1G52770	13.9963	4.0671e-06
	AT3G13950	13.9524	0
	AT5G39670	13.8814	0
	AT3G62780	13.7068	0
	AT1G67520	13.5138	0
	AT2G22630	13.5138	0.00463316
	AT3G45130	13.5137	0.00463316
	AT1G17700	13.5137	0.00463316
	AT2G29100	13.5137	0.00463316
	AT5G47960	13.5137	7.3274e-06
	AT4G21865	13.5137	0.00463316
	AT3G25730	13.5137	7.3274e-06
	AT1G65060	13.5137	7.3274e-06
	AT1G80840	13.3104	0
	AT1G13520	13.2379	0
	AT3G04220	13.192	2.01e-08
	AT1G33610	13.1919	0
	AT3G55500	13.1627	0
	AT1G46480	13.0311	1.31244e-05
	AT4G11170	13.0311	1.31244e-05
	AT2G25260	13.0311	1.31244e-05
	AT5G01100	12.9939	0
	AT2G02810	12.8701	0
	AT3G08970	12.7415	0
	AT1G21250	12.6831	0
	AT1G18910	12.5485	6.56e-08
	AT1G03780	12.5485	0.00814763
	AT1G05020	12.5484	0.00814763
	AT5G39680	12.5484	0.00814763
	AT4G01700	12.5484	0
	AT2G41660	12.5484	0.00814763
	AT2G32200	12.5484	0.00814763
	AT3G25180	12.4412	0
	AT1G01680	12.4105	0
	AT1G72280	12.3875	0
	AT4G22300	12.3729	0
	AT4G13395	12.3554	0
	AT1G11340	12.3554	0
	AT5G58940	12.1772	0
	AT3G57630	12.103	0
	AT2G28760	12.098	0
	AT4G16140	12.0658	4.19545e-05
	AT2G21850	12.0658	0
	AT1G54450	12.0658	4.19545e-05
	AT3G02840	11.9693	0
	AT5G52740	11.9049	2.104e-07
	AT3G26830	11.8325	0
	AT5G64000	11.7535	0
	AT1G21310	11.7138	0
	AT4G22753	11.6905	0
	AT3G01420	11.5832	1.9e-09
	AT4G28780	11.5832	3.763e-07
	AT2G19190	11.4625	0
	AT2G17040	11.3901	0
	AT2G43000	11.2212	0
	AT2G32140	11.1971	0
	AT1G04980	11.1899	0
	AT1G78410	11.1585	0
	AT5G64120	11.1342	0
	AT1G53920	11.1006	0.000131463
	AT4G04700	11.1006	0.000131463
	AT2G29470	11.1006	0
	AT4G15270	11.1006	0.000131463
	AT1G18250	11.1005	0.000131463
	AT1G57630	11.0376	0
	AT1G26410	11.0316	0
	AT3G28890	10.9397	0
	AT3G56400	10.9205	0
	AT2G38240	10.8592	0
	AT1G43910	10.8018	0
	AT1G03850	10.7056	0
	AT1G73602	10.6263	0
	AT3G22930	10.6179	2.1205e-06
	AT1G52030	10.6179	0.000230497
	AT5G44635	10.6179	0.000230497
	AT5G60490	10.6179	0.000230497
	AT4G35640	10.6179	0.000230497
	AT5G45520	10.6179	1.92e-08
	AT1G73600	10.6034	0
	AT5G59870	10.4934	0
	AT4G17030	10.4863	0
	AT1G58420	10.4249	3e-10
	AT4G21380	10.4249	0
	AT4G19645	10.2962	3.7465e-06
	AT5G50200	10.2272	0
	AT2G25510	10.1424	0
	AT4G14370	10.1353	6.09e-08
	AT1G79450	10.1353	0
	AT4G04220	10.1353	0
	AT5G52810	10.1149	0
	AT2G26440	10.0944	0
	AT3G54560	10.0663	0
	AT1G80820	10.0663	0
	AT4G36280	10.0388	1e-09
	AT2G16060	9.9744	0
	AT5G56610	9.97439	6.6147e-06
	AT3G01290	9.92612	0
	AT3G49580	9.92078	0
	AT1G69930	9.91586	0
	AT5G41750	9.90289	0
	AT5G42530	9.88402	0
	AT5G24780	9.86715	0
	AT3G60966	9.84572	1.7e-09
	AT2G41100	9.77431	0
	AT4G20000	9.75996	0
	AT3G60120	9.65265	1.1576e-05
	AT5G20710	9.65264	0.00070278
	AT5G47850	9.65262	3.1e-09
	AT3G56710	9.59136	0
	AT5G46050	9.45966	0
	AT1G76960	9.43952	0
	AT4G36150	9.43813	0
	AT4G15440	9.41587	0
	AT4G05120	9.41134	3.33e-07
	AT5G22530	9.3769	0
	AT3G54750	9.33091	2.02974e-05
	AT3G50800	9.33089	2e-10
	AT5G07010	9.29065	0
	AT1G29520	9.26655	9.6e-09
	AT4G16260	9.26316	0
	AT4G39030	9.2524	0
	AT3G23110	9.22364	0
	AT3G48850	9.21833	0
	AT5G66350	9.17006	0.00122055
	AT5G60760	9.17002	0.00122055
	AT5G24290	9.17002	5.832e-07
	AT2G42350	9.07349	1.68e-08
	AT4G15620	9.03841	0
	AT3G46280	9.03839	0
	AT3G28500	9.03212	0
	AT3G02820	9.00916	3.54379e-05
	AT5G67340	8.86838	0
	AT5G52540	8.83217	0
	AT1G19670	8.826	0
	AT1G45145	8.78094	0
	AT1G65790	8.77784	0
	AT4G14400	8.77408	0
	AT5G20230	8.76401	0
	AT5G44390	8.75633	0
	AT2G04070	8.73821	0
	AT2G31880	8.72775	0
	AT1G58340	8.68739	5.16e-08
	AT1G12940	8.68739	0.00210457
	AT1G21120	8.68736	5.16e-08
	AT1G66700	8.61844	0
	AT1G02930	8.61441	0
	AT4G02520	8.57382	0
	AT5G05300	8.54947	1e-10
	AT5G62770	8.53886	0
	AT2G16660	8.51331	0
	AT3G09490	8.49434	0
	AT1G30282	8.49432	9.02e-08
	AT1G47210	8.49432	9.02e-08
	AT3G29250	8.44606	3.0959e-06
	AT5G09420	8.36567	0.000106134
	AT1G75150	8.36563	0.000106134
	AT5G55170	8.36559	4.6e-09
	AT3G50480	8.35215	0
	AT1G17600	8.30129	1.563e-07
	AT3G62600	8.2907	0
	AT5G48850	8.2737	2e-10
	AT1G24140	8.2677	0
	AT5G41070	8.20475	5.3601e-06
	AT2G46040	8.20475	0.00359468
	AT4G16700	8.20475	0.00359468
	AT5G60930	8.20474	0.00359468
	AT2G29350	8.1752	0
	AT1G17420	8.13112	0
	AT1G08450	8.11053	0
	AT5G15230	8.07775	0
	AT5G65360	8.07213	0
	AT1G72910	8.06685	0
	AT5G05250	8.06165	0
	AT3G53650	8.04391	1.38e-08
	AT4G28310	8.04387	0.000182275
	AT5G63580	8.02376	0
	AT2G22860	7.96344	9.21e-06
	AT3G13790	7.93125	0
	AT2G33580	7.90085	0
	AT4G08770	7.88299	2.38e-08
	AT4G11000	7.86004	0
	AT3G13100	7.86002	1.2e-09
	AT1G66880	7.831	0
	AT1G08650	7.79636	0
	AT3G13560	7.79106	0
	AT4G21850	7.78245	0
	AT1G34420	7.7789	0
	AT1G15520	7.73554	0
	AT5G13840	7.72213	0.00609812
	AT3G15518	7.72212	0
	AT1G61560	7.72212	8.079e-07
	AT3G13880	7.72211	0.00609812
	AT5G05320	7.72211	8.079e-07
	AT4G37290	7.72211	0.000311007
	AT2G29720	7.72211	0
	AT1G76970	7.69454	0
	AT4G20110	7.63234	0
	AT1G79680	7.61074	0
	AT1G51790	7.59341	0
	AT5G27420	7.59284	0
	AT3G59695	7.58422	3.6e-09
	AT3G46080	7.5466	0
	AT5G12940	7.53529	0
	AT2G22500	7.532	0
	AT5G57010	7.52908	1.3901e-06
	AT4G23700	7.52907	0
	AT4G27860	7.46471	0
	AT5G59670	7.44934	0
	AT1G07000	7.4069	0
	AT4G22970	7.40038	0.000529599
	AT5G01380	7.40037	0.000529599
	AT1G65510	7.40037	0.000529599
	AT5G47130	7.40036	0.000529599
	AT4G36430	7.40035	0.000529599
	AT1G13340	7.40032	0
	AT5G10390	7.38638	0
	AT2G40550	7.36015	6e-10
	AT1G51820	7.33602	2.3849e-06
	AT3G49620	7.33602	2.3849e-06
	AT3G48090	7.28681	0
	AT4G39230	7.28335	0
	AT5G08760	7.25038	0
	AT2G30424	7.23949	0
	AT2G46140	7.22609	0
	AT3G03450	7.20732	0
	AT2G21140	7.14296	4.0657e-06
	AT3G49570	7.1305	0
	AT3G63380	7.11538	0
	AT2G42360	7.10437	0
	AT5G14380	7.07862	0.000895819
	AT3G06890	7.0786	0.000895819
	AT3G12710	7.0786	3.565e-07
	AT1G01570	7.07859	0.000895819
	AT1G02920	7.06533	0
	AT1G14170	7.04644	0
	AT3G45140	7.02539	0
	AT1G05630	7.02011	0
	AT1G68620	7.01903	0
	AT1G32350	7.01237	0
	AT5G26920	7.00405	0
	AT1G09560	6.99039	0
	AT3G53150	6.94993	6.9188e-06
	AT3G28340	6.94993	6.9188e-06
	AT5G38900	6.94072	0
	AT1G22400	6.93992	0
	AT1G56430	6.9177	0
	AT2G13790	6.88276	0
	AT3G59690	6.87753	4.7e-09
	AT2G41090	6.87352	0
	AT5G42020	6.86883	0
	AT5G25930	6.83567	0
	AT1G23530	6.75686	0.00150814
	AT2G27480	6.75685	1.0335e-06
	AT3G61190	6.75684	9.13e-08
	AT2G02930	6.74742	0
	AT3G28580	6.71825	0
	AT2G39210	6.70419	0
	AT5G02890	6.6496	2.1e-09
	AT3G50930	6.63784	0
	AT4G21120	6.6362	0
	AT1G70710	6.6362	1.37e-08
	AT4G23320	6.63619	1.37e-08
	AT4G11280	6.62816	0
	AT4G23610	6.59598	1.7459e-06
	AT2G39518	6.59597	1.7459e-06
	AT5G10400	6.58359	0
	AT5G03610	6.5781	0
	AT3G11820	6.55281	0
	AT5G46230	6.49946	0
	AT4G15210	6.46728	5e-10
	AT4G04490	6.45985	0
	AT2G40100	6.45953	0
	AT3G01080	6.43512	0
	AT1G62580	6.43512	0.00251529
	AT1G74590	6.43511	0
	AT5G24580	6.43511	2.9486e-06
	AT1G79910	6.43509	2.9486e-06
	AT2G28085	6.43509	0.00251529
	AT4G21390	6.43509	0
	AT3G51090	6.43509	0.00251529
	AT5G07770	6.43509	0
	AT5G49800	6.43508	0.00251529
	AT3G55005	6.40584	1e-10
	AT2G35930	6.39488	0
	AT3G47480	6.38283	0
	AT2G45220	6.37765	0
	AT1G13330	6.35464	0
	AT4G39670	6.34734	0
	AT5G61250	6.34319	0
	AT1G16090	6.27422	6.6e-08
	AT1G21550	6.2742	0
	AT1G09200	6.25094	0
	AT1G65690	6.23034	0
	AT5G07030	6.2206	9.9e-09
	AT4G24570	6.21389	0
	AT4G23190	6.20527	0
	AT3G14470	6.1777	0
	AT1G29240	6.1777	0
	AT2G46430	6.16413	0
	AT3G29034	6.15356	0
	AT1G80080	6.11336	0.00416831
	AT5G27750	6.11335	0.00416831
	AT1G21110	6.11334	8.2654e-06
	AT5G02780	6.11333	0.00416831
	AT5G54490	6.09641	0
	AT2G27660	6.05973	0
	AT1G17430	6.04897	0
	AT3G23930	6.03292	0.000620505
	AT2G24490	6.03292	0.000620505
	AT5G25440	6.0329	0
	AT5G47220	6.0192	0
	AT3G15680	6.00609	2.78e-08
	AT4G01080	6.00143	0
	AT2G39030	5.9923	0
	AT5G05460	5.99032	0
	AT2G44370	5.98465	9.26493e-05
	AT4G14450	5.98465	9.26493e-05
	AT1G19380	5.98464	0
	AT5G51580	5.98464	9.26493e-05
	AT1G23840	5.98464	0
	AT4G13560	5.98464	9.26493e-05
	AT4G37450	5.98461	0
	AT4G26070	5.97722	0
	AT1G01480	5.97721	0
	AT4G11370	5.9726	0
	AT5G15980	5.96709	1e-09
	AT4G14750	5.95248	1.3822e-05
	AT2G42900	5.95247	1.3822e-05
	AT5G23820	5.95246	1e-10
	AT2G43620	5.92153	0
	AT5G13080	5.9203	0
	AT4G21903	5.89883	4.66e-08
	AT1G19300	5.8901	0
	AT2G17120	5.82273	0
	AT5G53820	5.79159	0.00684639
	AT5G44110	5.79159	0.00102543
	AT5G67310	5.79159	0
	AT1G08560	5.79159	0.00684639
	AT1G51620	5.79159	0.00684639
	AT3G19615	5.79159	0.00684639
	AT4G13320	5.79159	0.00684639
	AT4G27360	5.79158	0.00684639
	AT2G38810	5.79158	0.00102543
	AT2G02820	5.79158	0.00102543
	AT4G18960	5.79157	0.00684639
	AT5G43650	5.79157	0.00684639
	AT1G26380	5.79157	0
	AT1G78570	5.77481	0
	AT4G17500	5.76988	0
	AT4G35110	5.74562	0
	AT4G23800	5.73482	0
	AT1G19020	5.73128	0
	AT3G26210	5.72376	0
	AT3G59010	5.70885	0
	AT1G30700	5.68434	0
	AT1G67850	5.68434	0
	AT1G12160	5.67093	0
	AT1G30420	5.65371	5.7228e-06
	AT3G55950	5.65369	0
	AT2G44840	5.65369	5.7228e-06
	AT4G11840	5.64858	0
	AT5G26000	5.64632	0
	AT1G65500	5.63989	0
	AT1G33811	5.63916	0
	AT3G19970	5.63072	1.1e-09
	AT2G20562	5.63072	3.81365e-05
	AT3G14700	5.63072	3.81365e-05
	AT2G24600	5.61607	0
	AT5G61460	5.59854	0.000252216
	AT5G39790	5.59854	0.000252216
	AT5G18430	5.59854	0.000252216
	AT1G23170	5.59854	0.000252216
	AT4G20830	5.59528	0
	AT3G26500	5.57099	0
	AT5G06320	5.56854	0
	AT5G61010	5.56804	0
	AT4G33050	5.56555	0
	AT3G62160	5.55029	0.00168195
	AT3G52630	5.55028	0.00168195
	AT5G14230	5.55026	0.00168195
	AT2G41178	5.54515	0
	AT1G52290	5.52834	0
	AT4G23230	5.52833	1.29e-08
	AT1G51270	5.52011	0
	AT1G14360	5.51785	0
	AT3G47220	5.51581	9.4076e-06
	AT5G12340	5.51578	9.4076e-06
	AT3G44320	5.51004	0
	AT5G55730	5.46984	3.1e-09
	AT5G44582	5.4296	2.3506e-06
	AT3G12830	5.41239	0
	AT1G74710	5.4095	0
	AT5G05730	5.40676	0
	AT5G54970	5.40549	8.87e-08
	AT4G15120	5.40548	0.000413901
	AT1G48210	5.38423	0
	AT4G08870	5.38091	0
	AT1G23850	5.37792	1.55047e-05
	AT5G66310	5.3779	2e-10
	AT5G05340	5.36261	0
	AT5G64510	5.36258	5.832e-07
	AT1G57820	5.36257	5.832e-07
	AT1G53625	5.35722	0
	AT5G61790	5.35658	0
	AT1G15890	5.35284	3.52e-08
	AT2G30750	5.35284	0
	AT2G42640	5.30897	0.00273777
	AT5G64660	5.30896	1.454e-07
	AT3G23010	5.30896	0.000102755
	AT2G20720	5.30895	0.00273777
	AT5G46520	5.30895	1.454e-07
	AT4G30060	5.30895	3.8582e-06
	AT2G28790	5.30895	0.00273777
	AT1G20350	5.30894	8.4e-09
	AT1G65845	5.30198	0
	AT4G29520	5.29015	0
	AT3G09010	5.28442	0
	AT1G28370	5.28058	0
	AT1G26420	5.27679	0
	AT2G02010	5.27677	1e-10
	AT3G45860	5.26983	0
	AT4G12720	5.24513	0
	AT3G01550	5.24001	5e-10
	AT3G52520	5.22853	1.39e-08
	AT2G44578	5.21243	0.000675661
	AT3G06870	5.21243	0.000675661
	AT3G06868	5.21243	0.000675661
	AT5G19930	5.21242	0
	AT5G49680	5.1883	6.3239e-06
	AT1G12420	5.17733	9.62e-08
	AT1G75030	5.14808	0.000167446
	AT1G10990	5.14807	2e-10
	AT1G61370	5.14806	0.000167446
	AT2G29980	5.14033	0
	AT1G68700	5.10211	0
	AT1G45201	5.10131	0
	AT1G72520	5.09444	0
	AT5G58390	5.08958	1.573e-07
	AT5G62150	5.08372	3e-10
	AT1G01340	5.08372	0
	AT4G29850	5.06765	1.02692e-05
	AT4G18630	5.06763	0.0044385
	AT1G29380	5.06762	0.0044385
	AT1G05010	5.0658	0
	AT4G24190	5.065	0
	AT1G74360	5.01939	0
	AT2G31010	5.01939	0.00109388
	AT5G23810	5.01938	0.00109388
	AT1G30720	4.9872	0.00027029
	AT5G01850	4.97871	0
	AT4G32800	4.97483	1.48e-08
	AT5G61900	4.97203	0
	AT1G29290	4.96422	6.7315e-05
	AT1G69520	4.96422	6.7315e-05
	AT1G68470	4.96422	6.7315e-05
	AT1G61260	4.94697	0
	AT1G06640	4.93189	0
	AT1G72230	4.92286	1.0381e-06
	AT4G01920	4.91408	4.189e-07
	AT1G17620	4.91212	0
	AT4G25810	4.90059	0
	AT5G37600	4.88749	0
	AT3G09830	4.86955	0
	AT1G25220	4.86942	0
	AT5G45380	4.8596	0
	AT1G51760	4.84234	0
	AT2G47730	4.83499	0
	AT3G21950	4.82634	0.00710295
	AT1G56540	4.82634	0.0017614
	AT3G54120	4.82634	0.00710295
	AT2G32210	4.82634	4.188e-07
	AT3G09020	4.82634	1e-10
	AT1G51920	4.82633	0.0017614
	AT5G22380	4.82632	6.7507e-06
	AT3G51970	4.82632	0.00710295
	AT2G41342	4.82632	0.000108942
	AT1G68390	4.82632	0.000436257
	AT5G22140	4.82632	0.0017614
	AT1G08630	4.82632	0.000436257
	AT4G15160	4.82631	0.000436257
	AT1G72840	4.82631	0.0017614
	AT1G04040	4.80662	0
	AT4G08950	4.7936	0
	AT5G39450	4.77552	0
	AT5G63180	4.77507	0
	AT1G67950	4.76599	9e-10
	AT3G23840	4.75738	1.54e-08
	AT3G55980	4.74589	0
	AT5G10380	4.74104	0
	AT1G68710	4.73583	0
	AT5G03210	4.7298	2.7195e-06
	AT5G48540	4.72816	0
	AT4G02060	4.71907	1.08535e-05
	AT5G48400	4.71906	1.08535e-05
	AT3G27360	4.71906	1e-10
	AT5G15780	4.71602	0
	AT4G01950	4.71601	0
	AT1G22410	4.70891	0
	AT1G22250	4.70567	4.36259e-05
	AT3G07010	4.69472	0
	AT2G36305	4.68844	0.000174841
	AT1G65250	4.68842	0.000174841
	AT2G37710	4.68775	0
	AT5G52750	4.68209	0
	AT3G23560	4.68155	0
	AT2G28940	4.68152	0
	AT1G61800	4.67616	0
	AT5G24770	4.67616	0
	AT4G00955	4.67389	0
	AT1G01640	4.65845	0
	AT5G23420	4.65083	0
	AT4G18300	4.63329	0.00281
	AT5G02550	4.63328	0.00281
	AT5G64905	4.63327	0.00281
	AT1G61810	4.63326	4.3757e-06
	AT2G35020	4.61517	0
	AT3G51330	4.61397	0
	AT1G77510	4.59803	0
	AT3G51440	4.59233	0
	AT1G73080	4.56307	0
	AT5G38710	4.56135	0
	AT3G58100	4.55053	0.000278472
	AT4G24970	4.52933	2.7e-07
	AT1G17380	4.52467	0
	AT4G34950	4.50761	0
	AT2G47800	4.49851	0
	AT1G74310	4.48848	1e-10
	AT4G08850	4.48013	0
	AT1G74440	4.47173	0
	AT5G28540	4.46718	0
	AT4G02420	4.46626	0
	AT1G09210	4.45291	0
	AT4G08470	4.44988	0
	AT1G04520	4.44022	0.00446489
	AT2G16850	4.4402	0.00446489
	AT3G22160	4.43711	0
	AT1G24020	4.43418	0
	AT1G12320	4.42414	0
	AT4G37640	4.42155	0
	AT1G07020	4.41877	0
	AT4G22530	4.41655	0
	AT3G28480	4.41026	0
	AT1G23830	4.40665	0
	AT4G01750	4.40402	1.61e-08
	AT1G30280	4.40402	1.61e-08
	AT4G18050	4.39732	4.4553e-05
	AT1G12380	4.39731	4.4553e-05
	AT1G11330	4.37843	0
	AT1G16520	4.37587	6.6e-08
	AT3G27060	4.35491	0
	AT2G29460	4.35225	0
	AT4G12730	4.3437	0
	AT3G59570	4.34369	2.7e-07
	AT1G13830	4.34369	0.0017674
	AT3G16620	4.34368	1.77909e-05
	AT3G21150	4.34368	0
	AT5G48380	4.33919	0
	AT4G23170	4.3333	0
	AT5G54710	4.32071	0
	AT1G59590	4.31528	0
	AT1G29720	4.31353	0
	AT4G34480	4.30886	0
	AT1G14870	4.30768	0
	AT4G34150	4.30615	0
	AT5G27610	4.29982	7.1241e-06
	AT5G45470	4.29612	0
	AT2G23170	4.29288	0
	AT1G35210	4.29006	7.05175e-05
	AT3G57480	4.27474	4.288e-07
	AT5G22060	4.25329	0
	AT4G15500	4.24717	1.676e-07
	AT3G01316	4.24717	0.00701068
	AT5G67080	4.24717	2.82078e-05
	AT5G10620	4.24716	0.00701068
	AT1G21520	4.24497	0
	AT5G60280	4.23231	1.7509e-06
	AT2G15390	4.22719	0
	AT4G02380	4.22698	0
	AT1G05620	4.22302	6.56e-08
	AT1G32960	4.22023	0
	AT4G19810	4.21499	0
	AT2G35650	4.21207	1.12425e-05
	AT5G62180	4.20174	2.56e-08
	AT1G09040	4.18282	0.00277282
	AT4G15700	4.18282	0.00277282
	AT2G15760	4.18281	4.5061e-06
	AT3G28210	4.1828	1.01e-08
	AT2G38470	4.18055	0
	AT4G23470	4.17924	0
	AT3G22600	4.17796	0
	AT1G65040	4.17753	0
	AT2G43150	4.1761	0
	AT3G61280	4.16882	0
	AT5G41740	4.15806	0
	AT1G15670	4.15733	0
	AT1G31580	4.1515	0
	AT2G23680	4.15064	0
	AT3G15990	4.13687	0.00110115
	AT1G29310	4.13686	0
	AT4G28460	4.13685	0.00110115
	AT3G45930	4.13684	6e-10
	AT3G52400	4.13619	0
	AT5G61600	4.12734	0
	AT3G25020	4.12249	0
	AT5G12260	4.10238	0.000437208
	AT2G04430	4.10237	0.000437208
	AT2G27690	4.10237	0.000437208
	AT2G28890	4.08696	0
	AT5G56260	4.07948	0
	AT5G46500	4.07557	0.000174841
	AT1G30755	4.07556	2.52e-08
	AT3G50920	4.07556	0
	AT1G10040	4.0679	1.7035e-06
	AT3G27230	4.06644	0
	AT2G15220	4.05413	6.96801e-05
	AT2G27390	4.05411	0
	AT2G34500	4.04591	0
	AT5G24210	4.04543	0
	AT1G36622	4.04206	2.598e-07
	AT3G04210	4.03681	0
	AT3G47530	4.03656	2.78811e-05
	AT2G41180	4.03533	0
	AT1G07870	4.02892	2e-10
	AT2G35810	4.02498	0
	AT1G58235	4.02195	0.00433341
	AT1G70690	4.02194	1e-10
	AT3G26680	4.02194	0.00433341
	AT1G75580	4.02194	0.00433341
	AT1G18200	4.02193	0.00433341
	AT4G27280	4.02029	0
	AT4G38420	4.00957	6.8859e-06
	AT1G21370	4.00405	0
	AT1G72900	4.00282	0
